# Supplementary material for: Antibiotic Use in the Community in Spain: A National Surveillance System Within the Framework of the Spanish Action Plan on Antimicrobial Resistance
Source: Antibiotics (Basel). 2025 Oct 24;14(11):1071. doi: 10.3390/antibiotics14111071 (PMC12649326; doi:10.3390/antibiotics14111071)
Supplement: Supplementary file 1 [file antibiotics-14-01071-s001.zip]

Archive with 1 entries (1 files):
- antibiotics-3907787-supplementary.pdf
